# Supplementary material for: Studying Fluorescence Sensing of Acetone and Tryptophan and Antibacterial Properties Based on Zinc-Based Triple Interpenetrating Metal–Organic Skeletons
Source: Molecules. 2023 Oct 28;28(21):7315. doi: 10.3390/molecules28217315 (PMC10648533; doi:10.3390/molecules28217315)
Supplement: Supplementary file 1 [file molecules-28-07315-s001.zip]

Archive with 1 entries (1 files):
- molecules-2676517-supplementary.pdf
